# Supplementary material for: Hemorrhagic Shock: Blood Marker Sequencing and Pulmonary Gas Exchange
Source: Diagnostics (Basel). 2023 Feb 9;13(4):639. doi: 10.3390/diagnostics13040639 (PMC9955920; doi:10.3390/diagnostics13040639)
Supplement: Supplementary file 1 [file diagnostics-13-00639-s001.zip]

Archive with 1 entries (1 files):
- diagnostics-2155139-supplementary.pdf
